# Supplementary material for: Oral Microbial Profile Analysis in Patients with Oral and Pharyngeal Cancer Reveals That Tumoral Fusobacterium nucleatum Promotes Oral Cancer Progression by Activating YAP
Source: Microorganisms. 2023 Dec 10;11(12):2957. doi: 10.3390/microorganisms11122957 (PMC10746018; doi:10.3390/microorganisms11122957)
Supplement: Supplementary file 1 [file microorganisms-11-02957-s001.zip]

Archive with 3 entries (3 files):
- Supplementary Figures 1 to 6  20231209.pdf
- Table S1  Analysis workflow and QIIME2 parameter settings  MS ID microorganisms-2715863.xlsx
- Table S2ü@Ssample_metadata Supplementary 20231203.xlsx
