# Supplementary material for: Oral Microbial Profile Analysis in Patients with Oral and Pharyngeal Cancer Reveals That Tumoral Fusobacterium nucleatum Promotes Oral Cancer Progression by Activating YAP
Source: Microorganisms. 2023 Dec 10;11(12):2957. doi: 10.3390/microorganisms11122957 (PMC10746018; doi:10.3390/microorganisms11122957)
Supplement: Supplementary file 1 [file microorganisms-11-02957-s001.zip › Table S1 Analysis workflow and QIIME2 parameter settings MS ID microorganisms-2715863.xlsx]

## Sheet: Qiime2 comand
Supplementary Table 1. Analysis workflow and QIIME2 parameter settings used in this study
QIIME2 command (A)	Options
qiime tools import	--type 'SampleData[PairedEndSequencesWithQuality]'
	--input-path manifest_XX.csv
	--output-path demux_XX.qza
	--input-format PairedEndFastqManifestPhred33
qiime demux summarize	--i-data demux_XX.qza
	--o-visualization demux.qzv
qiime dada2 denoise-paired	--i-demultiplexed-seqs demux_XX.qza
	--o-table table_XX.qza
	--o-representative-sequences rep-seqs_XX.qza
	--p-trim-left-f 0
	--p-trim-left-r 0
	--p-trunc-len-f 250
	--p-trunc-len-r 250
	--o-denoising-stats stats_XX.qza
	--p-n-threads 0
qiime metadata tabulate	--m-input-file stats_XX.qza
	--o-visualization stats_XX.qzv
qiime feature-table summarize	--i-table table_XX.qza
	--o-visualization table_XX.qzv
	--m-sample-metadata-file XX.txt
qiime feature-table tabulate-seqs	--i-data rep-seqs_XX.qza
	--o-visualization rep-seqs_XX.qzv
qiime feature-classifier classify-sklearn	--i-classifier (B).qza
	--i-reads rep-seqs_XX.qza
	--o-classification taxonomy.rep-seqs_XX.qza
	--p-n-jobs 18
qiime metadata tabulate	--m-input-file taxonomy.rep-seqs_XX.qza
	--o-visualization taxonomy.rep-seqs_XX.qzv
qiime taxa barplot	--i-table table_XX.qza
	--i-taxonomy taxonomy.rep-seqs_XX.qza
	--m-metadata-file XX.txt
	--o-visualization taxa-bar-plots_XX.qzv
qiime feature-table relative-frequency	--i-table table_XX.qza
	--o-relative-frequency-table relative-table_XX.qza
qiime tools export	--input-path relative-table_XX.qza --output-path ./
biom convert	-i feature-table.biom -o feature-table_XX.tsv --to-tsv
qiime phylogeny align-to-tree-mafft-fasttree	--i-sequences rep-seqs_XX.qza
	--o-alignment aligned-rep-seqs_XX.qza
	--o-masked-alignment masked-aligned-rep-seqs_XX.qza
	--o-tree unrooted-tree_XX.qza
	--o-rooted-tree rooted-tree_XX.qza
	--p-n-threads 0
qiime diversity alpha-rarefaction	--i-table table_XX.qza
	--i-phylogeny rooted-tree_XX.qza
	--p-max-depth XXXXX
	--m-metadata-file XX.txt
	--o-visualization alpha-rarefaction_XX.qzv
qiime diversity core-metrics-phylogenetic	--i-phylogeny rooted-tree_XX.qza
	--i-table table_XX.qza
	--p-sampling-depth XXXX
	--m-metadata-file XX.txt
	--output-dir core-metrics-results-XX
qiime diversity beta-group-significance	--i-distance-matrix weighted_unifrac_distance_matrix.qza
	--m-metadata-file XX.txt
	--m-metadata-column XX
	--o-visualization weighted_unifrac_distance_Group.qzv
	--p-pairwise
A : QIIME2 version 2021.11 (https://docs.qiime2.org/2021.11/) was used in this study.
B : silva-138-99-nb-classifier
