# Supplementary material for: Oral Microbial Profile Analysis in Patients with Oral and Pharyngeal Cancer Reveals That Tumoral Fusobacterium nucleatum Promotes Oral Cancer Progression by Activating YAP
Source: Microorganisms. 2023 Dec 10;11(12):2957. doi: 10.3390/microorganisms11122957 (PMC10746018; doi:10.3390/microorganisms11122957)
Supplement: Supplementary file 1 [file microorganisms-11-02957-s001.zip › Table S2ü@Ssample_metadata Supplementary 20231203.xlsx]

## Sheet: sample_metadata
Supplementary table 2 sample metadata.											*Number of cigarettes smoked per day × Number of years smoked
#Sample ID	age	sex	Patient_ID	group	type	diagnosis	T	N	M	drinking:1drink=10 pure alcohol (g)	smorker_brinkman_index*
saliva_C001	58	F	C001	healthy	saliva	-	-	-	-	-	-
saliva_C002	41	M	C002	healthy	saliva	-	-	-	-	-	0
saliva_C003	72	F	C003	healthy	saliva	-	-	-	-	-	1000
saliva_C004	72	F	C004	healthy	saliva	-	-	-	-	-	0
saliva_C005	45	M	C005	healthy	saliva	-	-	-	-	-	0
saliva_C006	74	M	C006	healthy	saliva	-	-	-	-	-	0
saliva_C007	50	M	C007	healthy	saliva	-	-	-	-	0.7	600
saliva_C008	65	M	C008	healthy	saliva	-	-	-	-	-	0
saliva_C009	36	M	C009	healthy	saliva	-	-	-	-	-	200
saliva_C010	41	M	C010	healthy	saliva	-	-	-	-	-	50
saliva_C011	51	M	C011	healthy	saliva	-	-	-	-	-	900
saliva_C012	75	M	C012	healthy	saliva	-	-	-	-	-	0
saliva_C013	59	M	C013	healthy	saliva	-	-	-	-	-	700
saliva_C014	57	M	C014	healthy	saliva	-	-	-	-	0.7	0
saliva_C015	50	F	C015	healthy	saliva	-	-	-	-	-	300
saliva_C016	48	F	C016	healthy	saliva	-	-	-	-	-	0
saliva_C017	56	F	C017	healthy	saliva	-	-	-	-	0.3	0
saliva_C018	63	M	C018	healthy	saliva	-	-	-	-	-	860
saliva_C019	48	F	C019	healthy	saliva	-	-	-	-	-	0
saliva_C020	52	F	C020	healthy	saliva	-	-	-	-	-	0
saliva_C021	59	F	C021	healthy	saliva	-	-	-	-	-	0
saliva_C022	70	F	C022	healthy	saliva	-	-	-	-	-	0
saliva_C023	28	F	C023	healthy	saliva	-	-	-	-	-	240
saliva_C024	53	M	C024	healthy	saliva	-	-	-	-	1.4	600
saliva_C025	64	M	C025	healthy	saliva	-	-	-	-	-	0
saliva_C026	33	M	C026	healthy	saliva	-	-	-	-	0.7	325
saliva_C027	47	M	C027	healthy	saliva	-	-	-	-	-	0
saliva_C028	70	F	C028	healthy	saliva	-	-	-	-	-	0
saliva_C029	50	M	C029	healthy	saliva	-	-	-	-	2.1	600
saliva_C030	43	M	C030	healthy	saliva	-	-	-	-	-	0
saliva_C031	35	M	C031	healthy	saliva	-	-	-	-	-	0
saliva_C032	32	M	C032	healthy	saliva	-	-	-	-	-	0
saliva_C033	45	F	C033	healthy	saliva	-	-	-	-	-	250
saliva_C034	36	M	C034	healthy	saliva	-	-	-	-	-	150
saliva_C035	59	F	C035	healthy	saliva	-	-	-	-	-	880
saliva_C036	40	F	C036	healthy	saliva	-	-	-	-	-	0
saliva_C037	84	F	C037	healthy	saliva	-	-	-	-	-	0
saliva_C039	69	M	C039	healthy	saliva	-	-	-	-	0.7	960
saliva_C040	50	F	C040	healthy	saliva	-	-	-	-	-	0
saliva_C041	69	M	C041	healthy	saliva	-	-	-	-	-	750
saliva_C042	50	F	C042	healthy	saliva	-	-	-	-	-	0
saliva_C043	74	M	C043	healthy	saliva	-	-	-	-	4.4	0
saliva_C044	61	F	C044	healthy	saliva	-	-	-	-	-	0
saliva_C045	35	F	C045	healthy	saliva	-	-	-	-	-	75
saliva_C046	40	F	C046	healthy	saliva	-	-	-	-	-	-
saliva_C047	52	M	C047	healthy	saliva	-	-	-	-	-	640
saliva_C048	50	M	C048	healthy	saliva	-	-	-	-	-	600
saliva_C049	75	M	C049	healthy	saliva	-	-	-	-	2.4	640
saliva_C050	80	M	C050	healthy	saliva	-	-	-	-	-	-
saliva_C051	38	F	C051	healthy	saliva	-	-	-	-	-	90
saliva_C052	59	M	C052	healthy	saliva	-	-	-	-	-	-
saliva_C053	62	F	C053	healthy	saliva	-	-	-	-	-	-
saliva_C054	76	F	C054	healthy	saliva	-	-	-	-	-	-
saliva_C055	26	M	C055	healthy	saliva	-	-	-	-	-	180
saliva_C056	64	M	C056	healthy	saliva	-	-	-	-	8	-
saliva_C058	55	F	C058	healthy	saliva	-	-	-	-	-	300
saliva_C059	48	F	C059	healthy	saliva	-	-	-	-	2	400
saliva_C060	47	M	C060	healthy	saliva	-	-	-	-	-	-
saliva_C061	66	F	C061	healthy	saliva	-	-	-	-	-	-
saliva_C062	60	M	C062	healthy	saliva	-	-	-	-	-	-
saliva_C063	72	F	C063	healthy	saliva	-	-	-	-	-	-
saliva_C065	49	M	C065	healthy	saliva	-	-	-	-	0	375
saliva_C066	48	M	C066	healthy	saliva	-	-	-	-	2.8	200
saliva_C067	69	F	C067	healthy	saliva	-	-	-	-	0	0
saliva_C068	54	M	C068	healthy	saliva	-	-	-	-	0	0
saliva_C069	54	F	C069	healthy	saliva	-	-	-	-	1.4	450
saliva_C070	70	M	C070	healthy	saliva	-	-	-	-	0	0
saliva_C071	38	M	C071	healthy	saliva	-	-	-	-	0	0
saliva_C072	42	M	C072	healthy	saliva	-	-	-	-	0	112
saliva_C073	74	F	C073	healthy	saliva	-	-	-	-	0	0
saliva_C074	46	F	C074	healthy	saliva	-	-	-	-	0	0
saliva_C075	57	M	C075	healthy	saliva	-	-	-	-	1.4	0
saliva_C076	46	M	C076	healthy	saliva	-	-	-	-	0	360
saliva_C077	68	F	C077	healthy	saliva	-	-	-	-	0	0
saliva_C078	69	F	C078	healthy	saliva	-	-	-	-	2.9	1000
saliva_C079	75	M	C079	healthy	saliva	-	-	-	-	0	700
saliva_C080	72	F	C080	healthy	saliva	-	-	-	-	0	0
saliva_C081	73	M	C081	healthy	saliva	-	-	-	-	0	0
saliva_C082	53	F	C082	healthy	saliva	-	-	-	-	0	0
saliva_C083	44	M	C083	healthy	saliva	-	-	-	-	0	460
saliva_C084	47	M	C084	healthy	saliva	-	-	-	-	0	300
saliva_C085	43	F	C085	healthy	saliva	-	-	-	-	0	0
saliva_C086	24	M	C086	healthy	saliva	-	-	-	-	0	0
saliva_C087	81	F	C087	healthy	saliva	-	-	-	-	0	0
saliva_C088	59	F	C088	healthy	saliva	-	-	-	-	0	0
saliva_C089	80	F	C089	healthy	saliva	-	-	-	-	0	0
saliva_C090	44	M	C090	healthy	saliva	-	-	-	-	0	0
saliva_C091	38	F	C091	healthy	saliva	-	-	-	-	0	0
saliva_C092	59	M	C092	healthy	saliva	-	-	-	-	0	0
saliva_C093	57	F	C093	healthy	saliva	-	-	-	-	3.6	700
saliva_C094	58	F	C094	healthy	saliva	-	-	-	-	0	760
saliva_C095	67	F	C095	healthy	saliva	-	-	-	-	0	0
tartar_C001	58	F	C001	healthy	tartar	-	-	-	-	-	-
tartar_C004	72	F	C004	healthy	tartar	-	-	-	-	-	0
tartar_C005	45	M	C005	healthy	tartar	-	-	-	-	-	0
tartar_C006	74	M	C006	healthy	tartar	-	-	-	-	-	0
tartar_C007	50	M	C007	healthy	tartar	-	-	-	-	0.7	600
tartar_C008	65	M	C008	healthy	tartar	-	-	-	-	-	0
tartar_C009	36	M	C009	healthy	tartar	-	-	-	-	-	200
tartar_C010	41	M	C010	healthy	tartar	-	-	-	-	-	50
tartar_C012	75	M	C012	healthy	tartar	-	-	-	-	-	0
tartar_C013	59	M	C013	healthy	tartar	-	-	-	-	-	700
tartar_C014	57	M	C014	healthy	tartar	-	-	-	-	0.7	0
tartar_C015	50	F	C015	healthy	tartar	-	-	-	-	-	300
tartar_C016	48	F	C016	healthy	tartar	-	-	-	-	-	0
tartar_C017	56	F	C017	healthy	tartar	-	-	-	-	0.3	0
tartar_C018	63	M	C018	healthy	tartar	-	-	-	-	-	860
tartar_C019	48	F	C019	healthy	tartar	-	-	-	-	-	0
tartar_C020	52	F	C020	healthy	tartar	-	-	-	-	-	0
tartar_C021	59	F	C021	healthy	tartar	-	-	-	-	-	0
tartar_C022	70	F	C022	healthy	tartar	-	-	-	-	-	0
tartar_C023	28	F	C023	healthy	tartar	-	-	-	-	-	240
tartar_C024	53	M	C024	healthy	tartar	-	-	-	-	1.4	600
tartar_C025	64	M	C025	healthy	tartar	-	-	-	-	-	0
tartar_C026	33	M	C026	healthy	tartar	-	-	-	-	0.7	325
tartar_C027	47	M	C027	healthy	tartar	-	-	-	-	-	0
tartar_C028	70	F	C028	healthy	tartar	-	-	-	-	-	0
tartar_C029	50	M	C029	healthy	tartar	-	-	-	-	2.1	600
tartar_C030	43	M	C030	healthy	tartar	-	-	-	-	-	0
tartar_C031	35	M	C031	healthy	tartar	-	-	-	-	-	0
tartar_C032	32	M	C032	healthy	tartar	-	-	-	-	-	0
tartar_C033	45	F	C033	healthy	tartar	-	-	-	-	-	250
tartar_C034	36	M	C034	healthy	tartar	-	-	-	-	-	150
tartar_C035	59	F	C035	healthy	tartar	-	-	-	-	-	880
tartar_C036	40	F	C036	healthy	tartar	-	-	-	-	-	0
tartar_C037	84	F	C037	healthy	tartar	-	-	-	-	-	0
tartar_C039	69	M	C039	healthy	tartar	-	-	-	-	0.7	960
tartar_C040	50	F	C040	healthy	tartar	-	-	-	-	-	0
tartar_C041	69	M	C041	healthy	tartar	-	-	-	-	-	750
tartar_C042	50	F	C042	healthy	tartar	-	-	-	-	-	0
tartar_C043	74	M	C043	healthy	tartar	-	-	-	-	4.4	0
tartar_C044	61	F	C044	healthy	tartar	-	-	-	-	-	0
tartar_C045	35	F	C045	healthy	tartar	-	-	-	-	-	75
tartar_C046	40	F	C046	healthy	tartar	-	-	-	-	-	-
tartar_C049	75	M	C049	healthy	tartar	-	-	-	-	2.4	640
tartar_C050	80	M	C050	healthy	tartar	-	-	-	-	-	-
tartar_C051	38	F	C051	healthy	tartar	-	-	-	-	-	90
tartar_C052	59	M	C052	healthy	tartar	-	-	-	-	-	-
tartar_C053	62	F	C053	healthy	tartar	-	-	-	-	-	-
tartar_C054	76	F	C054	healthy	tartar	-	-	-	-	-	-
tartar_C055	26	M	C055	healthy	tartar	-	-	-	-	-	180
tartar_C056	64	M	C056	healthy	tartar	-	-	-	-	8	-
tartar_C057	45	F	C057	healthy	tartar	-	-	-	-	-	-
tartar_C058	55	F	C058	healthy	tartar	-	-	-	-	-	300
tartar_C061	66	F	C061	healthy	tartar	-	-	-	-	-	-
tartar_C062	60	M	C062	healthy	tartar	-	-	-	-	-	-
tartar_C063	72	F	C063	healthy	tartar	-	-	-	-	-	-
tartar_C065	49	M	C065	healthy	tartar	-	-	-	-	0	375
tartar_C066	48	M	C066	healthy	tartar	-	-	-	-	2.8	200
tartar_C067	69	F	C067	healthy	tartar	-	-	-	-	0	0
tartar_C068	54	M	C068	healthy	tartar	-	-	-	-	0	0
tartar_C069	54	F	C069	healthy	tartar	-	-	-	-	1.4	450
tartar_C070	70	M	C070	healthy	tartar	-	-	-	-	0	0
tartar_C071	38	M	C071	healthy	tartar	-	-	-	-	0	0
tartar_C072	42	M	C072	healthy	tartar	-	-	-	-	0	112
tartar_C073	74	F	C073	healthy	tartar	-	-	-	-	0	0
tartar_C074	46	F	C074	healthy	tartar	-	-	-	-	0	0
tartar_C075	57	M	C075	healthy	tartar	-	-	-	-	1.4	0
tartar_C076	46	M	C076	healthy	tartar	-	-	-	-	0	360
tartar_C077	68	F	C077	healthy	tartar	-	-	-	-	0	0
tartar_C079	75	M	C079	healthy	tartar	-	-	-	-	0	700
tartar_C080	72	F	C080	healthy	tartar	-	-	-	-	0	0
tartar_C081	73	M	C081	healthy	tartar	-	-	-	-	0	0
tartar_C082	53	F	C082	healthy	tartar	-	-	-	-	0	0
tartar_C083	44	M	C083	healthy	tartar	-	-	-	-	0	460
tartar_C084	47	M	C084	healthy	tartar	-	-	-	-	0	300
tartar_C085	43	F	C085	healthy	tartar	-	-	-	-	0	0
tartar_C086	24	M	C086	healthy	tartar	-	-	-	-	0	0
tartar_C087	81	F	C087	healthy	tartar	-	-	-	-	0	0
tartar_C088	59	F	C088	healthy	tartar	-	-	-	-	0	0
tartar_C090	44	M	C090	healthy	tartar	-	-	-	-	0	0
tartar_C091	38	F	C091	healthy	tartar	-	-	-	-	0	0
tartar_C092	59	M	C092	healthy	tartar	-	-	-	-	0	0
tartar_C094	58	F	C094	healthy	tartar	-	-	-	-	0	760
tongue_C001	58	F	C001	healthy	tongue	-	-	-	-	-	-
tongue_C002	41	M	C002	healthy	tongue	-	-	-	-	-	0
tongue_C003	72	F	C003	healthy	tongue	-	-	-	-	-	1000
tongue_C004	72	F	C004	healthy	tongue	-	-	-	-	-	0
tongue_C005	45	M	C005	healthy	tongue	-	-	-	-	-	0
tongue_C006	74	M	C006	healthy	tongue	-	-	-	-	-	0
tongue_C007	50	M	C007	healthy	tongue	-	-	-	-	0.7	600
tongue_C008	65	M	C008	healthy	tongue	-	-	-	-	-	0
tongue_C009	36	M	C009	healthy	tongue	-	-	-	-	-	200
tongue_C010	41	M	C010	healthy	tongue	-	-	-	-	-	50
tongue_C012	75	M	C012	healthy	tongue	-	-	-	-	-	0
tongue_C013	59	M	C013	healthy	tongue	-	-	-	-	-	700
tongue_C014	57	M	C014	healthy	tongue	-	-	-	-	0.7	0
tongue_C015	50	F	C015	healthy	tongue	-	-	-	-	-	300
tongue_C016	48	F	C016	healthy	tongue	-	-	-	-	-	0
tongue_C017	56	F	C017	healthy	tongue	-	-	-	-	0.3	0
tongue_C018	63	M	C018	healthy	tongue	-	-	-	-	-	860
tongue_C019	48	F	C019	healthy	tongue	-	-	-	-	-	0
tongue_C020	52	F	C020	healthy	tongue	-	-	-	-	-	0
tongue_C021	59	F	C021	healthy	tongue	-	-	-	-	-	0
tongue_C022	70	F	C022	healthy	tongue	-	-	-	-	-	0
tongue_C023	28	F	C023	healthy	tongue	-	-	-	-	-	240
tongue_C024	53	M	C024	healthy	tongue	-	-	-	-	1.4	600
tongue_C025	64	M	C025	healthy	tongue	-	-	-	-	-	0
tongue_C026	33	M	C026	healthy	tongue	-	-	-	-	0.7	325
tongue_C027	47	M	C027	healthy	tongue	-	-	-	-	-	0
tongue_C028	70	F	C028	healthy	tongue	-	-	-	-	-	0
tongue_C029	50	M	C029	healthy	tongue	-	-	-	-	2.1	600
tongue_C030	43	M	C030	healthy	tongue	-	-	-	-	-	0
tongue_C031	35	M	C031	healthy	tongue	-	-	-	-	-	0
tongue_C032	32	M	C032	healthy	tongue	-	-	-	-	-	0
tongue_C033	45	F	C033	healthy	tongue	-	-	-	-	-	250
tongue_C034	36	M	C034	healthy	tongue	-	-	-	-	-	150
tongue_C035	59	F	C035	healthy	tongue	-	-	-	-	-	880
tongue_C036	40	F	C036	healthy	tongue	-	-	-	-	-	0
tongue_C037	84	F	C037	healthy	tongue	-	-	-	-	-	0
tongue_C039	69	M	C039	healthy	tongue	-	-	-	-	0.7	960
tongue_C040	50	F	C040	healthy	tongue	-	-	-	-	-	0
tongue_C041	69	M	C041	healthy	tongue	-	-	-	-	-	750
tongue_C042	50	F	C042	healthy	tongue	-	-	-	-	-	0
tongue_C043	74	M	C043	healthy	tongue	-	-	-	-	4.4	0
tongue_C044	61	F	C044	healthy	tongue	-	-	-	-	-	0
tongue_C045	35	F	C045	healthy	tongue	-	-	-	-	-	75
tongue_C046	40	F	C046	healthy	tongue	-	-	-	-	-	-
tongue_C049	75	M	C049	healthy	tongue	-	-	-	-	2.4	640
tongue_C050	80	M	C050	healthy	tongue	-	-	-	-	-	-
tongue_C051	38	F	C051	healthy	tongue	-	-	-	-	-	90
tongue_C052	59	M	C052	healthy	tongue	-	-	-	-	-	-
tongue_C053	62	F	C053	healthy	tongue	-	-	-	-	-	-
tongue_C054	76	F	C054	healthy	tongue	-	-	-	-	-	-
tongue_C055	26	M	C055	healthy	tongue	-	-	-	-	-	180
tongue_C056	64	M	C056	healthy	tongue	-	-	-	-	8	-
tongue_C057	45	F	C057	healthy	tongue	-	-	-	-	-	-
tongue_C058	55	F	C058	healthy	tongue	-	-	-	-	-	300
tongue_C061	66	F	C061	healthy	tongue	-	-	-	-	-	-
tongue_C062	60	M	C062	healthy	tongue	-	-	-	-	-	-
tongue_C063	72	F	C063	healthy	tongue	-	-	-	-	-	-
tongue_C065	49	M	C065	healthy	tongue	-	-	-	-	0	375
tongue_C066	48	M	C066	healthy	tongue	-	-	-	-	2.8	200
tongue_C067	69	F	C067	healthy	tongue	-	-	-	-	0	0
tongue_C068	54	M	C068	healthy	tongue	-	-	-	-	0	0
tongue_C069	54	F	C069	healthy	tongue	-	-	-	-	1.4	450
tongue_C070	70	M	C070	healthy	tongue	-	-	-	-	0	0
tongue_C071	38	M	C071	healthy	tongue	-	-	-	-	0	0
tongue_C072	42	M	C072	healthy	tongue	-	-	-	-	0	112
tongue_C073	74	F	C073	healthy	tongue	-	-	-	-	0	0
tongue_C074	46	F	C074	healthy	tongue	-	-	-	-	0	0
tongue_C075	57	M	C075	healthy	tongue	-	-	-	-	1.4	0
tongue_C076	46	M	C076	healthy	tongue	-	-	-	-	0	360
tongue_C077	68	F	C077	healthy	tongue	-	-	-	-	0	0
tongue_C078	69	F	C078	healthy	tongue	-	-	-	-	2.9	1000
tongue_C079	75	M	C079	healthy	tongue	-	-	-	-	0	700
tongue_C080	72	F	C080	healthy	tongue	-	-	-	-	0	0
tongue_C081	73	M	C081	healthy	tongue	-	-	-	-	0	0
tongue_C082	53	F	C082	healthy	tongue	-	-	-	-	0	0
tongue_C083	44	M	C083	healthy	tongue	-	-	-	-	0	460
tongue_C084	47	M	C084	healthy	tongue	-	-	-	-	0	300
tongue_C085	43	F	C085	healthy	tongue	-	-	-	-	0	0
tongue_C086	24	M	C086	healthy	tongue	-	-	-	-	0	0
tongue_C087	81	F	C087	healthy	tongue	-	-	-	-	0	0
tongue_C088	59	F	C088	healthy	tongue	-	-	-	-	0	0
tongue_C090	44	M	C090	healthy	tongue	-	-	-	-	0	0
tongue_C091	38	F	C091	healthy	tongue	-	-	-	-	0	0
tongue_C092	59	M	C092	healthy	tongue	-	-	-	-	0	0
tongue_C093	57	F	C093	healthy	tongue	-	-	-	-	3.6	700
saliva_T001	75	M	T001	tumor	saliva	tongue	3	0	0	-	375
saliva_T002	77	M	T002	tumor	saliva	tongue	3	0	0	-	570
saliva_T006	82	M	T006	tumor	saliva	hypopharynx	1	0	0	-	0
saliva_T008	75	M	T008	tumor	saliva	hypopharynx	1	0	0	5.8	450
saliva_T010	79	M	T010	tumor	saliva	tongue	2	0	0	-	140
saliva_T012	77	F	T012	tumor	saliva	gingival	2	1	0	-	0
saliva_T015	69	F	T015	tumor	saliva	oropharynx	2	2b	0	-	0
saliva_T017	89	F	T017	tumor	saliva	gingival	2	0	0	-	0
saliva_T018	52	F	T018	tumor	saliva	hypopharynx	1	0	0	8.7	1200
saliva_T021	59	M	T021	tumor	saliva	hypopharynx	2	0	0	14	600
saliva_T023	84	F	T023	tumor	saliva	gingival	2	0	0	-	0
saliva_T024	57	F	T024	tumor	saliva	oropharynx	1	2a	0	-	740
saliva_T025	65	M	T025	tumor	saliva	hypopharynx	1	0	0	-	0
saliva_T027	75	M	T027	tumor	saliva	tongue	1	0	0	-	500
saliva_T031	81	M	T031	tumor	saliva	buccal	3	0	0	-	0
saliva_T032	55	M	T032	tumor	saliva	oropharynx	2	0	0	-	700
saliva_T035	76	M	T035	tumor	saliva	oropharynx	1	0	0	-	640
saliva_T039	76	M	T039	tumor	saliva	hypopharynx	2	0	0	2.8	1000
saliva_T040	71	M	T040	tumor	saliva	hypopharynx	1	0	0	-	0
saliva_T042	56	M	T042	tumor	saliva	tongue	1	0	0	-	800
saliva_T043	76	F	T043	tumor	saliva	tongue	1	0	0	-	0
saliva_T044	77	M	T044	tumor	saliva	buccal	2	3b	0	-	570
saliva_T047	70	M	T047	tumor	saliva	gingival	1	0	0	-	0
saliva_T048	77	M	T048	tumor	saliva	hypopharynx	3	0	0	0.7	0
saliva_T051	67	M	T051	tumor	saliva	hypopharynx	1	0	0	7.2	705
saliva_T053	52	M	T053	tumor	saliva	hypopharynx	4	3b	0	14.5	0
saliva_T056	83	F	T056	tumor	saliva	oral-floor	2	0	0	-	0
saliva_T057	77	F	T057	tumor	saliva	hypopharynx	1	0	0	4	0
saliva_T058	74	F	T058	tumor	saliva	hypopharynx	1	0	0	-	0
saliva_T059	59	M	T059	tumor	saliva	hypopharynx	1	0	0	10	800
saliva_T061	51	M	T061	tumor	saliva	hypopharynx	3	2b	0	2	300
saliva_T062	56	M	T062	tumor	saliva	hypopharynx	2	0	0	2.2	360
saliva_T075	89	F	T075	tumor	saliva	gingival	4	3b	0	0	0
saliva_T078	74	M	T078	tumor	saliva	hypopharynx	1	0	0	0	880
saliva_T080	65	M	T080	tumor	saliva	hypopharynx	4	2c	0	2	900
saliva_T081	64	M	T081	tumor	saliva	hypopharynx	1	0	0	2.5	800
saliva_T082	74	M	T082	tumor	saliva	hypopharynx	4	2b	0	2.2	0
saliva_T083	74	M	T083	tumor	saliva	hypopharynx	1	0	0	0	760
saliva_T087	69	M	T087	tumor	saliva	hypopharynx	1	0	0	22	560
saliva_T088	79	F	T088	tumor	saliva	hypopharynx	1	0	0	3.6	750
saliva_T090	58	M	T090	tumor	saliva	hypopharynx	1	0	0	2.5	200
saliva_T091	33	M	T091	tumor	saliva	tongue	2	0	0	0	0
saliva_T092	45	F	T092	tumor	saliva	tongue	3	0	0	0	0
saliva_T094	74	M	T094	tumor	saliva	hypopharynx	2	0	0	0	750
saliva_T095	61	M	T095	tumor	saliva	tongue	1	0	0	2.2	400
saliva_T096	74	M	T096	tumor	saliva	hypopharynx	1	0	0	2.2	1000
saliva_T097	48	F	T097	tumor	saliva	tongue	3	0	0	0	0
saliva_T098	76	M	T098	tumor	saliva	tongue	2	２ｂ	0	5	1500
saliva_T099	75	M	T099	tumor	saliva	hypopharynx	2	0	0	3.6	1500
saliva_T103	57	M	T103	tumor	saliva	gingival	4a	2b	0	0	600
saliva_T104	49	M	T104	tumor	saliva	hypopharynx	2	0	0	7.5	0
saliva_T107	61	M	T107	tumor	saliva	hypopharynx	4a	0	0	10.8	200
saliva_T108	66	M	T108	tumor	saliva	hypopharynx	1	0	0	0	690
saliva_T110	89	F	T110	tumor	saliva	tongue	2	0	0	0	0
saliva_T111	61	F	T111	tumor	saliva	tongue	2	0	0	10	450
saliva_T113	65	M	T113	tumor	saliva	hypopharynx	2	0	0	10.8	880
saliva_T115	64	M	T115	tumor	saliva	hypopharynx	2	2b	0	12	1200
saliva_T116	80	F	T116	tumor	saliva	tongue	2	0	0	0	0
saliva_T118	72	M	T118	tumor	saliva	hypopharynx	2	0	0	2.2	0
saliva_T119	79	M	T119	tumor	saliva	hypopharynx	1	0	0	0	0
saliva_T121	65	F	T121	tumor	saliva	oropharynx	1	1	0	4.4	0
saliva_T122	85	M	T122	tumor	saliva	oral-floor	1	0	0	4.4	300
saliva_T123	60	F	T123	tumor	saliva	hypopharynx	1	0	0	0	300
saliva_T129	56	F	T129	tumor	saliva	hypopharynx	1	0	0	2	300
tartar_T002	77	M	T002	tumor	tartar	tongue	3	0	0	-	570
tartar_T006	82	M	T006	tumor	tartar	hypopharynx	1	0	0	-	0
tartar_T008	75	M	T008	tumor	tartar	hypopharynx	1	0	0	5.8	450
tartar_T010	79	M	T010	tumor	tartar	tongue	2	0	0	-	140
tartar_T012	77	F	T012	tumor	tartar	gingival	2	1	0	-	0
tartar_T013	72	M	T013	tumor	tartar	oropharynx	1	0	0	-	240
tartar_T015	69	F	T015	tumor	tartar	oropharynx	2	2b	0	-	0
tartar_T018	52	F	T018	tumor	tartar	hypopharynx	1	0	0	8.7	1200
tartar_T021	59	M	T021	tumor	tartar	hypopharynx	2	0	0	14	600
tartar_T023	84	F	T023	tumor	tartar	gingival	2	0	0	-	0
tartar_T024	57	F	T024	tumor	tartar	oropharynx	1	2a	0	-	740
tartar_T025	65	M	T025	tumor	tartar	hypopharynx	1	0	0	-	0
tartar_T027	75	M	T027	tumor	tartar	tongue	1	0	0	-	500
tartar_T031	81	M	T031	tumor	tartar	buccal	3	0	0	-	0
tartar_T032	55	M	T032	tumor	tartar	oropharynx	2	0	0	-	700
tartar_T035	76	M	T035	tumor	tartar	oropharynx	1	0	0	-	640
tartar_T039	76	M	T039	tumor	tartar	hypopharynx	2	0	0	2.8	1000
tartar_T042	56	M	T042	tumor	tartar	tongue	1	0	0	-	800
tartar_T043	76	F	T043	tumor	tartar	tongue	1	0	0	-	0
tartar_T044	77	M	T044	tumor	tartar	buccal	2	3b	0	-	570
tartar_T047	70	M	T047	tumor	tartar	gingival	1	0	0	-	0
tartar_T048	77	M	T048	tumor	tartar	hypopharynx	3	0	0	0.7	0
tartar_T053	52	M	T053	tumor	tartar	hypopharynx	4	3b	0	14.5	0
tartar_T058	74	F	T058	tumor	tartar	hypopharynx	1	0	0	-	0
tartar_T059	59	M	T059	tumor	tartar	hypopharynx	1	0	0	10	800
tartar_T062	56	M	T062	tumor	tartar	hypopharynx	2	0	0	2.2	360
tartar_T075	89	F	T075	tumor	tartar	gingival	4	3b	0	0	0
tartar_T078	74	M	T078	tumor	tartar	hypopharynx	1	0	0	0	880
tartar_T080	65	M	T080	tumor	tartar	hypopharynx	4	2c	0	2	900
tartar_T081	64	M	T081	tumor	tartar	hypopharynx	1	0	0	2.5	800
tartar_T082	74	M	T082	tumor	tartar	hypopharynx	4	2b	0	2.2	0
tartar_T083	74	M	T083	tumor	tartar	hypopharynx	1	0	0	0	760
tartar_T087	69	M	T087	tumor	tartar	hypopharynx	1	0	0	22	560
tartar_T088	79	F	T088	tumor	tartar	hypopharynx	1	0	0	3.6	750
tartar_T090	58	M	T090	tumor	tartar	hypopharynx	1	0	0	2.5	200
tartar_T091	33	M	T091	tumor	tartar	tongue	2	0	0	0	0
tartar_T092	45	F	T092	tumor	tartar	tongue	3	0	0	0	0
tartar_T094	74	M	T094	tumor	tartar	hypopharynx	2	0	0	0	750
tartar_T095	61	M	T095	tumor	tartar	tongue	1	0	0	2.2	400
tartar_T096	74	M	T096	tumor	tartar	hypopharynx	1	0	0	2.2	1000
tartar_T097	48	F	T097	tumor	tartar	tongue	3	0	0	0	0
tartar_T098	76	M	T098	tumor	tartar	tongue	2	２ｂ	0	5	1500
tartar_T099	75	M	T099	tumor	tartar	hypopharynx	2	0	0	3.6	1500
tartar_T103	57	M	T103	tumor	tartar	gingival	4a	2b	0	0	600
tartar_T104	49	M	T104	tumor	tartar	hypopharynx	2	0	0	7.5	0
tartar_T107	61	M	T107	tumor	tartar	hypopharynx	4a	0	0	10.8	200
tartar_T108	66	M	T108	tumor	tartar	hypopharynx	1	0	0	0	690
tartar_T110	89	F	T110	tumor	tartar	tongue	2	0	0	0	0
tartar_T111	61	F	T111	tumor	tartar	tongue	2	0	0	10	450
tartar_T115	64	M	T115	tumor	tartar	hypopharynx	2	2b	0	12	1200
tartar_T116	80	F	T116	tumor	tartar	tongue	2	0	0	0	0
tartar_T129	56	F	T129	tumor	tartar	hypopharynx	1	0	0	2	300
tongue_T001	75	M	T001	tumor	tongue	tongue	3	0	0	-	375
tongue_T002	77	M	T002	tumor	tongue	tongue	3	0	0	-	570
tongue_T006	82	M	T006	tumor	tongue	hypopharynx	1	0	0	-	0
tongue_T008	75	M	T008	tumor	tongue	hypopharynx	1	0	0	5.8	450
tongue_T010	79	M	T010	tumor	tongue	tongue	2	0	0	-	140
tongue_T012	77	F	T012	tumor	tongue	gingival	2	1	0	-	0
tongue_T013	72	M	T013	tumor	tongue	oropharynx	1	0	0	-	240
tongue_T015	69	F	T015	tumor	tongue	oropharynx	2	2b	0	-	0
tongue_T017	89	F	T017	tumor	tongue	gingival	2	0	0	-	0
tongue_T018	52	F	T018	tumor	tongue	hypopharynx	1	0	0	8.7	1200
tongue_T021	59	M	T021	tumor	tongue	hypopharynx	2	0	0	14	600
tongue_T023	84	F	T023	tumor	tongue	gingival	2	0	0	-	0
tongue_T024	57	F	T024	tumor	tongue	oropharynx	1	2a	0	-	740
tongue_T025	65	M	T025	tumor	tongue	hypopharynx	1	0	0	-	0
tongue_T027	75	M	T027	tumor	tongue	tongue	1	0	0	-	500
tongue_T031	81	M	T031	tumor	tongue	buccal	3	0	0	-	0
tongue_T032	55	M	T032	tumor	tongue	oropharynx	2	0	0	-	700
tongue_T035	76	M	T035	tumor	tongue	oropharynx	1	0	0	-	640
tongue_T039	76	M	T039	tumor	tongue	hypopharynx	2	0	0	2.8	1000
tongue_T042	56	M	T042	tumor	tongue	tongue	1	0	0	-	800
tongue_T043	76	F	T043	tumor	tongue	tongue	1	0	0	-	0
tongue_T044	77	M	T044	tumor	tongue	buccal	2	3b	0	-	570
tongue_T047	70	M	T047	tumor	tongue	gingival	1	0	0	-	0
tongue_T048	77	M	T048	tumor	tongue	hypopharynx	3	0	0	0.7	0
tongue_T051	67	M	T051	tumor	tongue	hypopharynx	1	0	0	7.2	705
tongue_T053	52	M	T053	tumor	tongue	hypopharynx	4	3b	0	14.5	0
tongue_T058	74	F	T058	tumor	tongue	hypopharynx	1	0	0	-	0
tongue_T059	59	M	T059	tumor	tongue	hypopharynx	1	0	0	10	800
tongue_T062	56	M	T062	tumor	tongue	hypopharynx	2	0	0	2.2	360
tongue_T075	89	F	T075	tumor	tongue	gingival	4	3b	0	0	0
tongue_T078	74	M	T078	tumor	tongue	hypopharynx	1	0	0	0	880
tongue_T080	65	M	T080	tumor	tongue	hypopharynx	4	2c	0	2	900
tongue_T081	64	M	T081	tumor	tongue	hypopharynx	1	0	0	2.5	800
tongue_T082	74	M	T082	tumor	tongue	hypopharynx	4	2b	0	2.2	0
tongue_T083	74	M	T083	tumor	tongue	hypopharynx	1	0	0	0	760
tongue_T087	69	M	T087	tumor	tongue	hypopharynx	1	0	0	22	560
tongue_T088	79	F	T088	tumor	tongue	hypopharynx	1	0	0	3.6	750
tongue_T090	58	M	T090	tumor	tongue	hypopharynx	1	0	0	2.5	200
tongue_T091	33	M	T091	tumor	tongue	tongue	2	0	0	0	0
tongue_T092	45	F	T092	tumor	tongue	tongue	3	0	0	0	0
tongue_T094	74	M	T094	tumor	tongue	hypopharynx	2	0	0	0	750
tongue_T095	61	M	T095	tumor	tongue	tongue	1	0	0	2.2	400
tongue_T096	74	M	T096	tumor	tongue	hypopharynx	1	0	0	2.2	1000
tongue_T097	48	F	T097	tumor	tongue	tongue	3	0	0	0	0
tongue_T098	76	M	T098	tumor	tongue	tongue	2	２ｂ	0	5	1500
tongue_T099	75	M	T099	tumor	tongue	hypopharynx	2	0	0	3.6	1500
tongue_T103	57	M	T103	tumor	tongue	gingival	4a	2b	0	0	600
tongue_T104	49	M	T104	tumor	tongue	hypopharynx	2	0	0	7.5	0
tongue_T107	61	M	T107	tumor	tongue	hypopharynx	4a	0	0	10.8	200
tongue_T108	66	M	T108	tumor	tongue	hypopharynx	1	0	0	0	690
tongue_T110	89	F	T110	tumor	tongue	tongue	2	0	0	0	0
tongue_T111	61	F	T111	tumor	tongue	tongue	2	0	0	10	450
tongue_T113	65	M	T113	tumor	tongue	hypopharynx	2	0	0	10.8	880
tongue_T115	64	M	T115	tumor	tongue	hypopharynx	2	2b	0	12	1200
tongue_T116	80	F	T116	tumor	tongue	tongue	2	0	0	0	0
tongue_T129	56	F	T129	tumor	tongue	hypopharynx	1	0	0	2	300
tumor_T001	75	M	T001	tumor	tumor	tongue	3	0	0	-	375
tumor_T002	77	M	T002	tumor	tumor	tongue	3	0	0	-	570
tumor_T010	79	M	T010	tumor	tumor	tongue	2	0	0	-	140
tumor_T012	77	F	T012	tumor	tumor	gingival	2	1	0	-	0
tumor_T023	84	F	T023	tumor	tumor	gingival	2	0	0	-	0
tumor_T032	55	M	T032	tumor	tumor	oropharynx	2	0	0	-	700
tumor_T091	33	M	T091	tumor	tumor	tongue	2	0	0	0	0
tumor_T092	45	F	T092	tumor	tumor	tongue	3	0	0	0	0
tumor_T103	57	M	T103	tumor	tumor	gingival	4a	2b	0	0	600
tumor_T110	89	F	T110	tumor	tumor	tongue	2	0	0	0	0
tumor_T111	61	F	T111	tumor	tumor	tongue	2	0	0	10	450
tumor_T116	80	F	T116	tumor	tumor	tongue	2	0	0	0	0
